# Supplementary material for: Sordaria macrospora Sterile Mutant pro34 Is Impaired in Respiratory Complex I Assembly
Source: J Fungi (Basel). 2022 Sep 27;8(10):1015. doi: 10.3390/jof8101015 (PMC9605262; doi:10.3390/jof8101015)
Supplement: Supplementary file 1 [file jof-08-01015-s001.zip]

Archive with 1 entries (1 files):
- jof-1929836-supplementary.pdf
